# Supplementary material for: Deciphering Microscopic Agglutination Test (MAT) Serogroup Cross-Reactivity in Leptospirosis: The Influence of Age and Antibody Titers
Source: Trop Med Infect Dis. 2025 Sep 24;10(10):275. doi: 10.3390/tropicalmed10100275 (PMC12567653; doi:10.3390/tropicalmed10100275)
Supplement: Supplementary file 1 [file tropicalmed-10-00275-s001.zip]

Archive with 1 entries (1 files):
- tropicalmed-3689636-supplementary.pdf
